# Supplementary material for: Control of Persistent Listeria monocytogenes in the Meat Industry: From Detection to Prevention
Source: Foods. 2025 Apr 26;14(9):1519. doi: 10.3390/foods14091519 (PMC12071965; doi:10.3390/foods14091519)
Supplement: Supplementary file 1 [file foods-14-01519-s001.zip]

Archive with 1 entries (1 files):
- foods-3587147-supplementary.pdf
